# Supplementary material for: Resistance to host antimicrobial peptides mediates resilience of gut commensals during infection and aging in Drosophila
Source: Proc Natl Acad Sci U S A. 2023 Aug 28;120(36):e2305649120. doi: 10.1073/pnas.2305649120 (PMC10483595; doi:10.1073/pnas.2305649120)
Supplement: Supplementary file 2 — Dataset S01 (XLSX) [file pnas.2305649120.sd01.xlsx]

## Sheet: Proteomic analysis wt vs ffh
Protein.Group	Protein.Ids	Protein.Names	Genes	First.Protein.Description	Intensity FFH-C3-3h	Intensity FFH-C2-3h	Intensity FFH-C1-3h	Intensity NCIMB-C1-3h	Intensity NCIMB-C3-3h	Intensity NCIMB-C2-3h	Log2 Intensity FFH-C3-3h	Log2 Intensity FFH-C2-3h	Log2 Intensity FFH-C1-3h	Log2 Intensity NCIMB-C1-3h	Log2 Intensity NCIMB-C3-3h	Log2 Intensity NCIMB-C2-3h	Difference	log _p_value	Significant
F9USN8	F9USN8	F9USN8_LACPL	dps1	DNA-binding ferritin-like protein, DPS family	60751.6	52933.4	64549.5	88137.8	89607.1	82499.6	15.8906	15.6919	15.9781	16.4275	16.4513	16.3321	-0.550085	2.4022	+
F9URZ6	F9URZ6	F9URZ6_LACPL	endA	DNA-entry nuclease	52797.8	50633.5	76737.4	87203.1	102789	89556.7	15.6882	15.6278	16.2276	16.4121	16.6493	16.4505	-0.656098	1.48713	+
F9UP39	F9UP39	F9UP39_LACPL	fabF	3-oxoacyl-[acyl-carrier-protein] synthase 2	349559	318102	168656	148574	153304	122735	18.4152	18.2791	17.3637	17.1808	17.226	16.9052	0.915328	1.24553	+
F9UTT2	F9UTT2	F9UTT2_LACPL	fba	Fructose-bisphosphate aldolase	63727	62381.4	70855.5	123633	104858	126894	15.9596	15.9288	16.1126	16.9157	16.6781	16.9533	-0.84867	2.92364	+
Q88YM5	Q88YM5	CH60_LACPL	groEL	Chaperonin GroEL	135540	99861	150607	216137	171833	217058	17.0484	16.6076	17.2004	17.7216	17.3906	17.7277	-0.661177	1.4629	+
Q88YM6	Q88YM6	CH10_LACPL	groES	Co-chaperonin GroES	19825.4	19825.4	19825.4	47644.1	24418.4	57225.2	14.2751	14.2751	14.2751	15.54	14.5757	15.8044	-1.03162	1.29501	+
F9US66	F9US66	F9US66_LACPL	htrA	Serine protease HtrA	106166	151107	476478	725954	554887	681053	16.696	17.2052	18.8621	19.4695	19.0818	19.3774	-1.72184	1.21788	+
P56512	P56512	LDH1_LACPL	ldh1	L-lactate dehydrogenase 1	99565.8	93054.1	111260	175270	135367	139353	16.6034	16.5058	16.7636	17.4192	17.0465	17.0884	-0.560467	1.7957	+
F9USW1	F9USW1	F9USW1_LACPL	lp_0141	Extracellular protein	71855.5	71855.5	71855.5	109357	101891	118498	16.1328	16.1328	16.1328	16.7387	16.6367	16.8545	-0.610475	3.19935	+
F9UM05	F9UM05	F9UM05_LACPL	lp_0783	Oligopeptide ABC transporter, substrate binding protein	118225	86445.9	121426	207581	187942	221079	16.8512	16.3995	16.8897	17.6633	17.5199	17.7542	-0.932348	2.25511	+
F9UM68	F9UM68	F9UM68_LACPL	lp_0856	Acyltransferase	473749	532929	636295	874915	849052	871242	18.8538	19.0236	19.2793	19.7388	19.6955	19.7327	-0.670102	2.24058	+
F9UMC4	F9UMC4	F9UMC4_LACPL	lp_0925	Acyltransferase	175512	175512	175512	213498	224118	212654	17.4212	17.4212	17.4212	17.7039	17.7739	17.6981	-0.304094	3.62597	+
F9UMU7	F9UMU7	F9UMU7_LACPL	lp_1146	Lipoprotein, pheromone	17138	17138	17138	29448.3	23564.9	33498.4	14.0649	14.0649	14.0649	14.8459	14.5244	15.0318	-0.735773	2.11439	+
F9UP14	F9UP14	F9UP14_LACPL	lp_1643	Mucus-binding protein, LPXTG-motif cell wall anchor	49555.1	70454.2	91353.3	118526	111482	140097	15.5967	16.1044	16.4792	16.8548	16.7665	17.0961	-0.845682	1.43526	+
F9URL1	F9URL1	F9URL1_LACPL	lp_2737	Cell surface hydrolase, DUF915 family,membrane-bound	21634.9	20118.8	68063.9	94073.4	64997.1	93739.8	14.4011	14.2963	16.0546	16.5215	15.9881	16.5164	-1.42468	1.12357	+
F9US19	F9US19	F9US19_LACPL	lp_2934	Lipoprotein	105630	105630	105630	205266	135271	195133	16.6887	16.6887	16.6887	17.6471	17.0455	17.5741	-0.733582	1.74492	+
F9USP0	F9USP0	F9USP0_LACPL	lp_3130	Uncharacterized protein	30544.2	30544.2	30544.2	51238.2	36535.1	44753.2	14.8986	14.8986	14.8986	15.6449	15.157	15.4497	-0.518599	1.665	+
Q88UU5	Q88UU5	MURA1_LACPL	murA1	UDP-N-acetylglucosamine 1-carboxyvinyltransferase 1	221067	221067	115727	79626.2	88693.6	78021.3	17.7541	17.7541	16.8204	16.281	16.4365	16.2516	1.11984	1.61885	+
F9ULX3	F9ULX3	F9ULX3_LACPL	pstE	Phosphate-binding protein	99248.3	104216	496531	598354	581788	712747	16.5988	16.6692	18.9215	19.1906	19.1501	19.443	-1.86477	1.14149	+
Q88XX4	Q88XX4	RL5_LACPL	rplE	50S ribosomal protein L5	35631.8	28712.6	28140.7	50824.2	44264.6	46477.9	15.1209	14.8094	14.7804	15.6332	15.4339	15.5043	-0.620235	2.1306	+
Q88YW8	Q88YW8	RL10_LACPL	rplJ	50S ribosomal protein L10	28923.8	28923.8	28923.8	60678.4	53685.8	52393	14.82	14.82	14.82	15.8889	15.7123	15.6771	-0.939442	3.86145	+
Q88XY1	Q88XY1	RL22_LACPL	rplV	50S ribosomal protein L22	13086.2	13086.2	13086.2	53727.3	36952.4	59600.6	13.6758	13.6758	13.6758	15.7134	15.1734	15.863	-1.9075	3.09355	+
Q88XY7	Q88XY7	RS10_LACPL	rpsJ	30S ribosomal protein S10	111197	111197	111197	82307	86161.7	58153.9	16.7628	16.7628	16.7628	16.3287	16.3948	15.8276	0.579067	1.49673	+
Q88VD4	Q88VD4	RS20_LACPL	rpsT	30S ribosomal protein S20	394769	394769	394769	91252.3	93812.4	68113.5	18.5906	18.5906	18.5906	16.4776	16.5175	16.0557	2.24041	3.95762	+
F9URD9	F9URD9	F9URD9_LACPL	acm2	Cell wall hydrolase/muramidase	7987830	8974400	9610290	8704090	9539110	7302300	22.9294	23.0974	23.1961	23.0533	23.1854	22.7999	0.0614332	0.168924
F9UT98	F9UT98	F9UT98_LACPL	dacA1	Serine-type D-Ala-D-Ala carboxypeptidase	58802.3	45000	66752.8	68760.3	83783.1	66903	15.8436	15.4576	16.0265	16.0693	16.3544	16.0298	-0.375227	0.890558
F9UN64	F9UN64	F9UN64_LACPL	dacA2	Serine-type D-Ala-D-Ala carboxypeptidase	62910	74414.9	51260.8	42453.9	59785.7	25204.5	15.941	16.1833	15.6456	15.3736	15.8675	14.6214	0.635786	0.73966
Q88VM0	Q88VM0	DNAK_LACPL	dnaK	Chaperone protein DnaK	137186	126792	78897.3	94469.2	100298	96733.1	17.0658	16.9521	16.2677	16.5276	16.6139	16.5617	0.194118	0.317251
Q88YH3	Q88YH3	ENO1_LACPL	eno1	Enolase 1	242943	184116	177828	175445	219068	145972	17.8903	17.4903	17.4401	17.4207	17.741	17.1553	0.167875	0.30957
F9UNL3	F9UNL3	F9UNL3_LACPL	fecB	Iron chelatin ABC transporter, substrate binding protein	27361.5	70050.9	51512.5	59383.7	51324.2	52333	14.7399	16.0961	15.6526	15.8578	15.6474	15.6754	-0.230652	0.222444
F9USL7	F9USL7	F9USL7_LACPL	fhuD	Iron chelatin ABC transporter, substrate binding protein	56935.6	27612.5	86258.8	83889.9	77480.5	62998.8	15.797	14.753	16.3964	16.3562	16.2415	15.943	-0.531443	0.463393
Q88VJ7	Q88VJ7	RRF_LACPL	frr	Ribosome-recycling factor	77807.6	74804.9	73362.6	91442.3	75021.9	80375.6	16.2476	16.1908	16.1628	16.4806	16.195	16.2945	-0.122947	0.634626
Q88XY8	Q88XY8	EFG_LACPL	fusA	Elongation factor G	120293	69759.4	26378.8	55333.5	52906.7	44381.9	16.8762	16.0901	14.6871	15.7559	15.6912	15.4377	0.256224	0.147188
F9UM10	F9UM10	F9UM10_LACPL	gapB	Glyceraldehyde-3-phosphate dehydrogenase	974288	916257	1077330	1316200	1346230	1174860	19.894	19.8054	20.039	20.3279	20.3605	20.1641	-0.371362	1.81692
F9UM85	F9UM85	F9UM85_LACPL	glnH1	Glutamine ABC transporter, substrate binding protein	259224	227521	235027	186878	250219	201111	17.9838	17.7956	17.8425	17.5117	17.9328	17.6176	0.186581	0.603273
F9UQ58	F9UQ58	F9UQ58_LACPL	glnPH2	Glutamine ABC transporter, substrate binding and permease protein	272802	272802	272802	269847	316800	255468	18.0575	18.0575	18.0575	18.0418	18.2732	17.9628	-0.0350978	0.139391
Q88T35	Q88T35	GPMA2_LACPL	gpmA2	2,3-bisphosphoglycerate-dependent phosphoglycerate mutase 2	386482	312929	299515	249744	360486	195992	18.56	18.2555	18.1923	17.9301	18.4596	17.5804	0.345893	0.547038
F9UPK7	F9UPK7	F9UPK7_LACPL	hbsU	DNA-binding protein HU	455399	455399	455399	621379	496893	499496	18.7968	18.7968	18.7968	19.2451	18.9226	18.9301	-0.235828	1.04231
Q88VJ2	Q88VJ2	LDHD_LACPL	ldhD	D-lactate dehydrogenase	291757	211547	146659	230204	199601	159755	18.1544	17.6906	17.1621	17.8126	17.6068	17.2855	0.100772	0.112349
F9UT05	F9UT05	F9UT05_LACPL	lp_0197	Cell surface protein, LPXTG-motif cell wall anchor	44537	66106.9	99598.9	100579	93036.3	77953.2	15.4427	16.0125	16.6038	16.618	16.5055	16.2503	-0.438241	0.550417
F9UTQ0	F9UTQ0	F9UTQ0_LACPL	lp_0295	Transport protein, MMPL family	86691.1	32893.9	77683.9	136304	133179	118135	16.4036	15.0055	16.2453	17.0565	17.023	16.8501	-1.0917	1.14952
F9UTQ7	F9UTQ7	F9UTQ7_LACPL	lp_0302	Extracellular transglycosylase	5118130	5002930	4558270	5084240	4163340	4157250	22.2872	22.2543	22.1201	22.2776	21.9893	21.9872	0.135824	0.550769
F9USE1;F9UTQ7	F9UTQ7;F9USE1	F9USE1_LACPL;F9UTQ7_LACPL	lp_0302;lp_3014	Extracellular transglycosylase, with LysM peptidoglycan binding domain	5902270	5891410	4099180	4499260	4729770	5557020	22.4928	22.4902	21.9669	22.1013	22.1733	22.4059	0.0898164	0.172019
F9UTQ8	F9UTQ8	F9UTQ8_LACPL	lp_0304	Extracellular transglycosylase	4085360	5332110	3963150	3225350	4240230	3390250	21.962	22.3463	21.9182	21.621	22.0157	21.693	0.298943	0.753744
F9UKV7	F9UKV7	F9UKV7_LACPL	lp_0473	Lipoprotein	717693	809279	1253170	1097820	1263080	1226790	19.453	19.6263	20.2572	20.0662	20.2685	20.2265	-0.408249	0.743437
F9UL89	F9UL89	F9UL89_LACPL	lp_0625	Prophage P1 protein 2, mitogenic factor, cell surface lipoprotein	1179000	1200660	1855160	1179910	1784190	1152110	20.1691	20.1954	20.8231	20.1702	20.7668	20.1358	0.0382366	0.0440865
F9UL91	F9UL91	F9UL91_LACPL	lp_0628	Prophage P1 protein 5, superinfection exclusion (Cell surface N-anchored)	75554.9	246282	328443	292076	326809	264784	16.2052	17.91	18.3253	18.156	18.3181	18.0145	-0.682685	0.448751
F9ULS5	F9ULS5	F9ULS5_LACPL	lp_0688	DNA entry nuclease	84215.7	87454.5	94852.3	88596.4	97816	77512.3	16.3618	16.4162	16.5334	16.435	16.5778	16.2421	0.0188529	0.0595721
F9ULS6	F9ULS6	F9ULS6_LACPL	lp_0689	Cell surface protein, lipoprotein	134440	147551	226115	209681	241734	206451	17.0366	17.1709	17.7867	17.6778	17.8831	17.6554	-0.407394	0.775705
F9UMC2	F9UMC2	F9UMC2_LACPL	lp_0923	Cell surface protein, LPXTG-motif cell wall anchor	108614	144150	73077.5	100887	104468	78990.8	16.7288	17.1372	16.1571	16.6224	16.6727	16.2694	0.152906	0.187762
F9UMI5	F9UMI5	F9UMI5_LACPL	lp_1000	Transcriptional attenuator, cell envelope-related, LytR family	256935	271424	127452	110353	130507	116635	17.971	18.0502	16.9596	16.7518	16.9938	16.8316	0.801217	1.05082
F9UMN8	F9UMN8	F9UMN8_LACPL	lp_1070	Lipoprotein, FMN-binding protein	225471	244068	286492	293946	293484	276107	17.7826	17.8969	18.1281	18.1652	18.1629	18.0749	-0.198446	0.872193
F9UNC2	F9UNC2	F9UNC2_LACPL	lp_1357	Extracellular protein, membrane-anchored	106636	53973	180501	229708	175222	202654	16.7023	15.72	17.4616	17.8094	17.4188	17.6287	-0.990998	0.894355
F9UNV2	F9UNV2	F9UNV2_LACPL	lp_1573	Glucokinase	144076	144076	144076	141055	133346	120192	17.1365	17.1365	17.1365	17.1059	17.0248	16.875	0.134573	0.929954
F9UP60	F9UP60	F9UP60_LACPL	lp_1697	Adherence protein, chitin-binding domain	870529	1504810	6766860	9065430	7011610	7986340	19.7315	20.5212	22.6901	23.1119	22.7413	22.9291	-1.94654	1.02583
F9UPB8	F9UPB8	F9UPB8_LACPL	lp_1767	Glycosyl hydrolase, family 25	92467.3	111379	125722	86311.3	123357	70575.8	16.4967	16.7651	16.9399	16.3973	16.9125	16.1069	0.261675	0.414565
F9UPF5	F9UPF5	F9UPF5_LACPL	lp_1812	Lipoprotein	580049	832652	1932200	1726270	1859830	1526390	19.1458	19.6674	20.8818	20.7192	20.8267	20.5417	-0.797559	0.697829
F9UPL2	F9UPL2	F9UPL2_LACPL	lp_1884	Extracellular protein, with LysM peptidoglycan binding domain	177731	270296	278938	350350	344374	394209	17.4393	18.0442	18.0896	18.4184	18.3936	18.5886	-0.609186	1.30693
F9UQ85	F9UQ85	F9UQ85_LACPL	lp_2145	Extracellular protein, cell-wall anchored	1936370	2139010	3150450	2963110	3029920	3186390	20.8849	21.0285	21.5871	21.4987	21.5308	21.6035	-0.377486	0.806708
F9UQA0	F9UQA0	F9UQA0_LACPL	lp_2162	Extracellular protein, NlpC/P60 family,gamma-D-glutamate-meso-diaminopimelate muropeptidase	6892410	10847900	8107920	7169560	7284990	7718500	22.7166	23.3709	22.9509	22.7735	22.7965	22.8799	0.196185	0.432552
F9UQQ2	F9UQQ2	F9UQQ2_LACPL	lp_2350	Lipoprotein	166485	272678	237372	179391	213660	185167	17.345	18.0568	17.8568	17.4527	17.705	17.4985	0.200829	0.372789
F9URD4	F9URD4	F9URD4_LACPL	lp_2636	Extracellular protein	305999	354554	802042	520046	765530	429337	18.2232	18.4356	19.6133	18.9883	19.5461	18.7118	-0.324666	0.260164
F9URQ9	F9URQ9	F9URQ9_LACPL	lp_2793	Uncharacterized protein	201840	295707	325432	299603	307375	324143	17.6229	18.1738	18.312	18.1927	18.2296	18.3063	-0.206649	0.412094
F9URR1	F9URR1	F9URR1_LACPL	lp_2795	Cell surface protein, LPXTG-motif cell wall anchor	86642.3	76346.3	66050.3	93648.4	82881.4	78300.8	16.4028	16.2203	16.0113	16.515	16.3388	16.2567	-0.158711	0.509801
F9URS2	F9URS2	F9URS2_LACPL	lp_2809	Extracellular protein	1223790	1155830	801417	729422	779556	699899	20.2229	20.1405	19.6122	19.4764	19.5723	19.4168	0.50338	1.20328
F9URS4	F9URS4	F9URS4_LACPL	lp_2812	Extracellular protein, membrane-anchored	140269	136146	84042.5	100363	114568	110683	17.0978	17.0548	16.3588	16.6149	16.8058	16.7561	0.111558	0.171354
F9URU8	F9URU8	F9URU8_LACPL	lp_2845	Extracellular transglycosylase, with LysM peptidoglycan binding domain	140978	218334	127289	177521	158119	200892	17.1051	17.7362	16.9577	17.4376	17.2707	17.6161	-0.175102	0.271105
F9URU9	F9URU9	F9URU9_LACPL	lp_2847	Extracellular transglycosylase, with LysM peptidoglycan binding domain	5670070	6412500	8223400	10766300	8400060	8431320	22.4349	22.6125	22.9713	23.36	23.002	23.0073	-0.450207	1.07263
F9URZ3	F9URZ3	F9URZ3_LACPL	lp_2901	Hypothetical membrane protein	1289150	1317240	1435810	1440120	1581200	1115130	20.298	20.3291	20.4534	20.4578	20.5926	20.0888	-0.0195395	0.0421627
F9US02	F9US02	F9US02_LACPL	lp_2914	Hypothetical membrane protein, DUF2207 family	56564.4	122738	188911	110167	169429	103937	15.7876	16.9052	17.5273	16.7493	17.3703	16.6653	-0.188277	0.123976
F9US12	F9US12	F9US12_LACPL	lp_2925	Cell surface protein, LPXTG-motif cell wall anchor	1402570	739618	710341	615394	639418	586686	20.4196	19.4964	19.4382	19.2312	19.2864	19.1622	0.558144	0.806903
F9US24	F9US24	F9US24_LACPL	lp_2940	Cell surface protein, LPXTG-motif cell wall anchor	60524.3	60524.3	60524.3	72187.9	73834.3	58529.7	15.8852	15.8852	15.8852	16.1395	16.172	15.8369	-0.164224	0.70201
F9US95	F9US95	F9US95_LACPL	lp_2960	Lipase/esterase, subfamily of SGNH-hydrolases	183754	171360	306771	341472	313778	327204	17.4874	17.3867	18.2268	18.3814	18.2594	18.3198	-0.619911	1.09085
F9USB0	F9USB0	F9USB0_LACPL	lp_2978	Cell surface protein, CscB family	790296	758854	924649	782421	994067	774727	19.592	19.5335	19.8185	19.5776	19.923	19.5633	-0.0399513	0.0978825
F9USE1	F9USE1	F9USE1_LACPL	lp_3014	Extracellular transglycosylase, with LysM peptidoglycan binding domain	2132440	2296520	1766860	1719860	1757270	2171840	21.0241	21.131	20.7528	20.7139	20.7449	21.0505	0.132867	0.355288
F9USH2	F9USH2	F9USH2_LACPL	lp_3050	Extracellular transglycosylase, membrane-bound	78935.5	153200	178725	148843	192323	164027	16.2684	17.2251	17.4474	17.1834	17.5532	17.3236	-0.373117	0.42159
F9USJ3	F9USJ3	F9USJ3_LACPL	lp_3077	Extracellular protein	122219	176178	314859	363825	396319	381601	16.8991	17.4267	18.2643	18.4729	18.5963	18.5417	-1.00692	1.18613
F9USK7	F9USK7	F9USK7_LACPL	lp_3093	Lysozyme/muramidase, glycoside hydrolase family 25	72131.9	74860.4	104860	127946	99906.4	95358	16.1383	16.1919	16.6781	16.9652	16.6083	16.5411	-0.368721	0.786495
F9USM7	F9USM7	F9USM7_LACPL	lp_3114	Mucus-binding protein, LPXTG-motif cell wall anchor	105031	125797	84265.8	75758.5	78486.1	71565.3	16.6805	16.9407	16.3627	16.2091	16.2601	16.127	0.46254	1.26484
F9UTB5	F9UTB5	F9UTB5_LACPL	lp_3209	Cystine ABC transporter, substrate binding protein	236251	258456	321940	246070	268241	253698	17.85	17.9796	18.2964	17.9087	18.0332	17.9528	0.0771065	0.218287
F9UU90	F9UU90	F9UU90_LACPL	lp_3411	Extracellular protein, DUF1002 family	32198.8	32198.8	32198.8	37336.3	46882.6	30694.1	14.9747	14.9747	14.9747	15.1883	15.5168	14.9057	-0.228858	0.577309
F9UU91	F9UU91	F9UU91_LACPL	lp_3412	Cell surface protein, CscB family	265921	265921	265921	269850	265599	295302	18.0206	18.0206	18.0206	18.0418	18.0189	18.1718	-0.0568689	0.525202
F9UU93	F9UU93	F9UU93_LACPL	lp_3414	Cell surface protein, CscB family	430198	499154	335389	323100	366922	375428	18.7146	18.9291	18.3555	18.3016	18.4851	18.5182	0.231444	0.570601
F9UUA0	F9UUA0	F9UUA0_LACPL	lp_3421	Extracellular protein,gamma-D-glutamate-meso-diaminopimelate muropeptidase	24759100	28050400	23055300	21454100	20103100	19953300	24.5615	24.7415	24.4586	24.3547	24.2609	24.2501	0.298594	1.54452
F9UUC6	F9UUC6	F9UUC6_LACPL	lp_3453	Cell surface protein, CscB family	335325	295801	210360	166090	222336	177616	18.3552	18.1743	17.6825	17.3416	17.7624	17.4384	0.556526	1.10012
F9ULM2	F9ULM2	F9ULM2_LACPL	lp_3679	Cell surface protein, CscB family	712390	798424	2634310	795474	805032	878925	19.4423	19.6068	21.329	19.6015	19.6187	19.7454	0.470858	0.318839
Q6LWF2	Q6LWF2	Q6LWF2_LACPL	orf25	Uncharacterized protein	52894.2	64839.3	99357.5	76186	83060.1	73967.1	15.6908	15.9846	16.6003	16.2172	16.3419	16.1746	-0.152652	0.217944
F9UPA5	F9UPA5	F9UPA5_LACPL	pbp1A	Transpeptidase-transglycosylase (Penicillin binding protein 1A)	84961.7	123315	138065	112118	150841	111088	16.3745	16.912	17.075	16.7747	17.2027	16.7613	-0.125723	0.187292
F9UPY0	F9UPY0	F9UPY0_LACPL	pbpX2	Serine-type D-Ala-D-Ala carboxypeptidase	166147	120984	227247	178739	202383	134953	17.3421	16.8845	17.7939	17.4475	17.6267	17.0421	-0.0319538	0.0343606
Q88UI4	Q88UI4	G6PI_LACPL	pgi	Glucose-6-phosphate isomerase	92356.1	109634	75078.2	100219	79274.5	86741.9	16.4949	16.7423	16.1961	16.6128	16.2746	16.4044	0.0471846	0.090247
Q88YH5	Q88YH5	PGK_LACPL	pgk	Phosphoglycerate kinase	292746	207052	272155	342262	330035	287988	18.1593	17.6596	18.0541	18.3847	18.3323	18.1356	-0.326552	0.896118
Q88X05	Q88X05	PRSA1_LACPL	prsA1	Foldase protein PrsA 1	79454.9	86004.1	98881	98719.6	93492.6	126645	16.2778	16.3921	16.5934	16.591	16.5126	16.9504	-0.263557	0.740153
Q88T16	Q88T16	PRSA2_LACPL	prsA2	Foldase protein PrsA 2	130193	237105	438079	335882	385690	231687	16.9903	17.8552	18.7408	18.3576	18.5571	17.8218	-0.383402	0.279983
F9UPM3	F9UPM3	F9UPM3_LACPL	pyk	Pyruvate kinase	125821	108305	67150.7	97156.3	91222.5	66048.1	16.941	16.7247	16.0351	16.568	16.4771	16.0112	0.214839	0.265685
Q88XW7	Q88XW7	RL15_LACPL	rplO	50S ribosomal protein L15	241495	231852	211821	250838	265118	219369	17.8816	17.8228	17.6925	17.9364	18.0163	17.743	-0.0995687	0.432588
Q88XV9	Q88XV9	RL17_LACPL	rplQ	50S ribosomal protein L17	184594	145184	134959	185132	181740	173539	17.494	17.1475	17.0422	17.4982	17.4715	17.4049	-0.23031	0.760592
Q88XY4	Q88XY4	RL23_LACPL	rplW	50S ribosomal protein L23	74125.7	93368.9	112612	126737	129854	115932	16.1777	16.5107	16.781	16.9515	16.9865	16.8229	-0.430529	1.11596
Q88WN3	Q88WN3	RL27_LACPL	rpmA	50S ribosomal protein L27	116687	52681.9	48642.9	55378.7	51107.6	48396.8	16.8323	15.685	15.5699	15.757	15.6413	15.5626	0.375443	0.388917
F9UPL0	F9UPL0	F9UPL0_LACPL	rpsA	30S ribosomal protein S1	174686	185117	115672	129279	131651	126443	17.4144	17.4981	16.8197	16.9801	17.0064	16.9481	0.265848	0.549115
Q88VJ4	Q88VJ4	RS2_LACPL	rpsB	30S ribosomal protein S2	78487.6	55831.4	33175.1	78379	73735.2	55635.4	16.2602	15.7688	15.0178	16.2582	16.1701	15.7637	-0.381728	0.414174
Q88XW9	Q88XW9	RS5_LACPL	rpsE	30S ribosomal protein S5	77786.7	77786.7	77786.7	131418	88641.9	115635	16.2472	16.2472	16.2472	17.0038	16.4357	16.8192	-0.505671	1.40809
Q88XU7	Q88XU7	RS9_LACPL	rpsI	30S ribosomal protein S9	103489	79150.2	76608.6	90387.3	101947	64706.4	16.6591	16.2723	16.2252	16.4638	16.6375	15.9816	0.0245756	0.0346923
Q88VE1	Q88VE1	TIG_LACPL	tig	Trigger factor	68282.1	53649.9	39017.8	52886.9	59956.4	51086	16.0592	15.7113	15.2518	15.6906	15.8716	15.6406	-0.0601784	0.0875586
Q88YH4	Q88YH4	TPIS_LACPL	tpiA	Triosephosphate isomerase	141657	65721.9	65721.9	76859.3	92342.9	84767.2	17.112	16.0041	16.0041	16.2299	16.4947	16.3712	0.00811768	0.00706712
Q88VJ5	Q88VJ5	EFTS_LACPL	tsf	Elongation factor Ts	814423	698045	242468	235538	253507	231178	19.6354	19.413	17.8874	17.8456	17.9517	17.8186	1.10663	0.939546
Q88VE0	Q88VE0	EFTU_LACPL	tuf	Elongation factor Tu	212545	171680	97448.1	213163	193538	202414	17.6974	17.3894	16.5723	17.7016	17.5623	17.6269	-0.410563	0.535534
F9US93	F9US93	F9US93_LACPL	wapA	Cell surface protein, LPXTG-motif cell wall anchor	77007.4	95339.2	426691	397116	396158	400976	16.2327	16.5408	18.7028	18.5992	18.5957	18.6132	-1.44392	0.864158
F9UL67	F9UL67	F9UL67_LACPL	zmp2	Extracellular zinc metalloproteinase, M10 family	768533	1061750	1112780	872178	1139030	713537	19.5517	20.018	20.0857	19.7343	20.1194	19.4446	0.119077	0.175259
F9USB9	F9USB9	F9USB9_LACPL	zmp3	Extracellular zinc metalloproteinase, M10 family	138244	138244	138244	112252	144427	89292.7	17.0769	17.0769	17.0769	16.7764	17.14	16.4463	0.289317	0.653262
F9USG6	F9USG6	F9USG6_LACPL	zmp4	Extracellular zinc metalloproteinase	132440	198433	146434	205580	207394	197267	17.015	17.5983	17.1599	17.6493	17.662	17.5898	-0.375993	0.99772
